# Supplementary material for: Rice Germ Attenuates Chronic Unpredictable Mild Stress-Induced Muscle Atrophy
Source: Nutrients. 2023 Jun 12;15(12):2719. doi: 10.3390/nu15122719 (PMC10303162; doi:10.3390/nu15122719)
Supplement: Supplementary file 1 [file nutrients-15-02719-s001.zip]

Archive with 1 entries (1 files):
- nutrients-2446043-supplementary.pdf
